# Supplementary material for: The Identification of Cu–O–C Bond in Cu/MWCNTs Hybrid Nanocomposite by XPS and NEXAFS Spectroscopy
Source: Nanomaterials (Basel). 2021 Nov 7;11(11):2993. doi: 10.3390/nano11112993 (PMC8621448; doi:10.3390/nano11112993)
Supplement: Supplementary file 1 [file nanomaterials-11-02993-s001.zip]

Archive with 1 entries (1 files):
- nanomaterials-1415654-supplementary.pdf
